# Supplementary material for: Simultaneously Enhanced Permeability and Selectivity of Pebax-1074-Based Mixed-Matrix Membrane for CO2 Separation
Source: Membranes (Basel). 2025 Jan 13;15(1):26. doi: 10.3390/membranes15010026 (PMC11766677; doi:10.3390/membranes15010026)
Supplement: Supplementary file 1 [file membranes-15-00026-s001.zip]

Archive with 1 entries (1 files):
- membranes-3380661-supplementary.pdf
